# Supplementary material for: Genomic and Genotypic Characterization of Cylindrospermopsis raciborskii: Toward an Intraspecific Phylogenetic Evaluation by Comparative Genomics
Source: Front Microbiol. 2018 Feb 26;9:306. doi: 10.3389/fmicb.2018.00306 (PMC5834425; doi:10.3389/fmicb.2018.00306)
Supplement: Supplementary file 4 [file Table_2.XLSX]

## Sheet: Planilha1
Supplementary Table S2. Proposed function of the proteins encoded by heterocyte glycolipid biosynthetic gene cluster and two proteins involved in the regulation of heterocyte differentiation in the genomes of the C. raciborskii strains CENA302, ITEP-A1, MVCC14, CS-505, CS-508 and CR12.
Protein	Amino acids	Proposed function	Strain	Sequence similarity
				Organism	Identity (%)	Function	Acession number
HglA	577	2-nitropropane dioxygenase	C. raciborskii CS-505	C. raciborskii CS-505	99	2-nitropropane dioxygenase, NPD	EFA69444.1
	577		C. raciborskii CS-508	C. raciborskii CS-505	99	2-nitropropane dioxygenase, NPD	EFA69444.1
	577		C. raciborskii CR12	C. raciborskii CS-505	99	2-nitropropane dioxygenase, NPD	EFA69444.1
	577		C. raciborskii CENA302	C. raciborskii MVCC14	99	2-nitropropane dioxygenase	OHY31851.1
	577		C. raciborskii ITEP-A1	C. raciborskii MVCC14	99	2-nitropropane dioxygenase	OHY31851.1
	577		C. raciborskii MVCC14	C. raciborskii CR12	97	2-nitropropane dioxygenase	EFA69444.1
HglB	507	Polyketide synthase	C. raciborskii CS-508	C. raciborskii CS-505	100	Polyketide synthase HetM	EFA69445.1
	507		C. raciborskii CS-508	C. raciborskii CS-505	99	Polyketide synthase HetM	EFA69445.1
	507		C. raciborskii CR12	C. raciborskii CS-505	100	Polyketide synthase HetM	EFA69445.1
	507		C. raciborskii CENA302	C. raciborskii MVCC14	100	Polyketide synthase	OHY31850.1
	507		C. raciborskii ITEP-A1	C. raciborskii MVCC14	99	Polyketide synthase	OHY31850.1
	507		C. raciborskii MVCC14	C. raciborskii CS-505	96	Polyketide synthase HetM	EFA69445.1
HglC	1104	Polyketide synthase	C. raciborskii CS-508	C. raciborskii CS-505	100	HglC (Beta-ketoacyl synthase)	EFA69443.1
	1104		C. raciborskii CS-508	C. raciborskii CR12	99	Polyketide synthase	KRH97007.1
	1104		C. raciborskii CR12	C. raciborskii CS-508	99	Polyketide synthase	OHY37860.1
	1100		C. raciborskii CENA302	C. raciborskii MVCC14	99	Polyketide synthase	OHY31852.1
	1100		C. raciborskii ITEP-A1	C. raciborskii MVCC14	99	Polyketide synthase	OHY31852.1
	1100		C. raciborskii MVCC14	C. raciborskii CS-508	97	Polyketide synthase	OHY37860.1
HglD	453	Polyketide synthase	C. raciborskii CS-508	C. raciborskii CS-505	100	Heterocyst glycolipid synthase HglD	EFA69442.1
	453		C. raciborskii CS-508	C. raciborskii CS-505	99	Heterocyst glycolipid synthase HglD	EFA69442.1
	453		C. raciborskii CR12	C. raciborskii CS-505	100	Heterocyst glycolipid synthase HglD	EFA69442.1
	453		C. raciborskii CENA302	C. raciborskii CS-505	98	Heterocyst glycolipid synthase HglD	EFA69442.1
	453		C. raciborskii ITEP-A1	C. raciborskii MVCC14	99	Polyketide synthase	OHY31853.1
	453		C. raciborskii MVCC14	C. raciborskii CS-505	98	Heterocyst glycolipid synthase HglD	EFA69442.1
HglE	1771	Polyketide synthase	C. raciborskii CS-508	C. raciborskii CS-505	100	Beta-ketoacyl synthase	EFA69440.1
	1771		C. raciborskii CS-508	C. raciborskii CS-505	99	Beta-ketoacyl synthase	EFA69440.1
	1771		C. raciborskii CR12	C. raciborskii CS-505	98	Beta-ketoacyl synthase	EFA68870.1
	1751		C. raciborskii CENA302	C. raciborskii MVCC14	99	Beta-ketoacyl synthase	OHY34297.1
	1751		C. raciborskii ITEP-A1	R. brookii D9	95	Beta-ketoacyl synthase	EFA74388.1
	1751		C. raciborskii MVCC14	R. brookii D9	96	Beta-ketoacyl synthase	EFA74388.1
HglG	585	Polyketide synthase	C. raciborskii CS-508	C. raciborskii CS-505	100	Putative ketoreductase and dehydrase (HglG)	EFA69441.1
	585		C. raciborskii CS-508	C. raciborskii CS-505	99	Putative ketoreductase and dehydrase (HglG)	EFA69441.1
	585		C. raciborskii CR12	C. raciborskii CS-508	99	Polyketide synthase	OHY37862.1
	585		C. raciborskii CENA302	C. raciborskii MVCC14	100	Polyketide synthase	OHY31854.1
	585		C. raciborskii ITEP-A1	C. raciborskii MVCC14	100	Polyketide synthase	OHY31854.1
	585		C. raciborskii MVCC14	C. raciborskii CS-508	97	Polyketide synthase	OHY37862.1
HetR	299	Heterocyte differentiation control protein	C. raciborskii CS-505	C. raciborskii CS-505	100	Heterocyst differentiation control protein	EFA68362.1
	299		C. raciborskii CS-508	C. raciborskii CS-505	100	Heterocyst differentiation control protein	EFA68362.1
	299		C. raciborskii CR12	C. raciborskii CS-505	100	Heterocyst differentiation control protein	EFA68362.1
	299		R. brookii D9	C. raciborskii CENA303	99	Heterocyst differentiation control protein	OSO91885.1
	299		C. raciborskii CENA303	R. brookii D9	99	Heterocyst differentiation control protein	EFA73115.1
	299		C. raciborskii CENA302	C. raciborskii CS-505	100	Heterocyst differentiation control protein	EFA68362.1
	299		C. raciborskii ITEP-A1	C. raciborskii CS-505	100	Heterocyst differentiation control protein	EFA68362.1
	299		C. raciborskii MVCC14	C. raciborskii CS-505	100	Heterocyst differentiation control protein	EFA68362.1
HetN	241	SDR family NAD(P)-dependent oxidoreductase	C. raciborskii CS-505	C. raciborskii CS-505	100	SDR family NAD(P)-dependent oxidoreductase	EFA70572.1
	241		C. raciborskii CS-508	C. raciborskii CS-505	100	SDR family NAD(P)-dependent oxidoreductase	EFA70572.1
	241		C. raciborskii CR12	C. raciborskii CS-505	99	SDR family NAD(P)-dependent oxidoreductase	EFA70572.1
	241		R. brookii D9	C. raciborskii CENA303	99	Short-chain dehydrogenase	OSO94107.1
	241		C. raciborskii CENA303	R. brookii D9	99	Short-chain dehydrogenase/reductase SDR	EFA73007.1
	241		C. raciborskii CENA302	C. raciborskii MVCC14	100	Short-chain dehydrogenase	OHY31780.1
	241		C. raciborskii ITEP-A1	C. raciborskii MVCC14	99	Short-chain dehydrogenase	OHY31780.1
	241		C. raciborskii MVCC14	C. raciborskii CENA302	100	Short-chain dehydrogenase	OPH09154.1
Supplementary Table S3. Proposed function of the proteins encoded by nitrogen fixation biosynthetic gene cluster in the genomes of the C. raciborskii strains CENA302, ITEP-A1, MVCC14, CS-505, CS-508 and CR12.
Protein	Amino acids	Proposed function	Strain	Sequence similarity
				Organism	Identity (%)	Function	Acession number
FeoA	86	FeoA family protein	C. raciborskii CS-505	R. brookii CR12	99	Iron transporter FeoA	KRH97483.1
	86		C. raciborskii CS-508	R. brookii CR12	100	Iron transporter FeoA	KRH97483.1
	86		C. raciborskii CR12	C. raciborskii CS-505	99	FeoA	EFA68726.1
	86		C. raciborskii CENA302	C. raciborskii CS-505	99	FeoA	EFA68726.1
	86		C. raciborskii ITEP-A1	C. raciborskii MVCC14	100	Iron transporter FeoA	OHY36356.1
	86		C. raciborskii MVCC14	C. raciborskii CS-505	96	FeoA	EFA68726.1
FdxH	99	Ferrodixin (2Fe-2S)	C. raciborskii CS-505	C. raciborskii CR12	100	Ferredoxin	KRH97484.1
	99		C. raciborskii CS-508	C. raciborskii CS-505	100	Ferredoxin (2Fe-2S)	EFA68727.1
	99		C. raciborskii CR12	C. raciborskii CS-505	100	Ferredoxin (2Fe-2S)	EFA68727.1
	99		C. raciborskii CENA302	C. raciborskii CS-505	99	Ferredoxin (2Fe-2S)	EFA68727.1
	99		C. raciborskii ITEP-A1	C. raciborskii MVCC14	100	Ferredoxin	OHY36357.1
	99		C. raciborskii MVCC14	C. raciborskii CS-505	99	Ferredoxin (2Fe-2S)	EFA68727.1
fdxN	130	Ferrodixin (2Fe-2S)	C. raciborskii CS-505	C. raciborskii CR12	100	Ferredoxin	KRH97498.1
	130		C. raciborskii CS-508	C. raciborskii CS-505	100	Ferredoxin-like protein in nif region protein, fdxN	EFA68741.1
	130		C. raciborskii CR12	C. raciborskii CS-505	100	Ferredoxin-like protein in nif region protein, fdxN	EFA68741.1
	112		C. raciborskii CENA302	C. raciborskii CS-505	94	Ferredoxin-like protein in nif region protein, fdxN	EFA68741.1
	112		C. raciborskii ITEP-A1	C. raciborskii CS-505	94	Ferredoxin-like protein in nif region protein, fdxN	EFA68741.1
	112		C. raciborskii MVCC14	C. raciborskii CS-505	94	Ferredoxin-like protein in nif region protein, fdxN	EFA68741.1
HesA	259	UBA/THIF-type NAD/FAD binding protein	C. raciborskii CS-505	C. raciborskii CR12	100	Protein hesA	KRH97486.1
	259		C. raciborskii CS-508	C. raciborskii CS-505	100	MoeZ/MoeB	EFA68729.1
	259		C. raciborskii CR12	C. raciborskii CS-505	100	MoeZ/MoeB	EFA68729.1
	259		C. raciborskii CENA302	C. raciborskii CS-505	99	MoeZ/MoeB	EFA68729.1
	259		C. raciborskii ITEP-A1	C. raciborskii CS-505	98	MoeZ/MoeB	EFA68729.1
	259		C. raciborskii MVCC14	C. raciborskii CS-505	99	MoeZ/MoeB	EFA68729.1
HesB	121	Iron-sulfur cluster assembly acessory protein	C. raciborskii CS-505	C. raciborskii CR12	99	Fe-S cluster assembly protein HesB	KRH97485.1
	121		C. raciborskii CS-508	C. raciborskii CR12	100	Fe-S cluster assembly protein HesB	KRH97485.1
	121		C. raciborskii CR12	C. raciborskii CS-505	99	HesB/YadR/YfhF	EFA68728.1
	121		C. raciborskii CENA302	C. raciborskii CR12	97	Fe-S cluster assembly protein HesB	KRH97485.1
	138		C. raciborskii ITEP-A1	C. raciborskii MVCC14	100	Fe-S cluster assembly protein HesB	OHY36358.1
	121		C. raciborskii MVCC14	C. raciborskii CR12	97	Fe-S cluster assembly protein HesB	KRH97485.1
NifD	501	Nitrogenase molybdenum-ion protein alpha chain	C. raciborskii CS-505	C. raciborskii CR12	99	Nitrogenase molybdenum-iron protein alpha chain	KRH97494.1
	501		C. raciborskii CS-508	C. raciborskii CS-505	100	Nitrogenase molybdenum-iron protein alpha chain	EFA68737.1
	501		C. raciborskii CR12	C. raciborskii CS-505	99	Nitrogenase molybdenum-iron protein alpha chain	EFA68737.1
	501		C. raciborskii CENA302	C. raciborskii CS-505	99	Nitrogenase molybdenum-iron protein alpha chain	EFA68737.1
	501		C. raciborskii ITEP-A1	C. raciborskii MVCC14	100	Nitrogenase molybdenum-iron protein alpha chain	OHY36367.1
	501		C. raciborskii MVCC14	C. raciborskii CS-505	99	Nitrogenase molybdenum-iron protein alpha chain	EFA68737.1
NifE	460	Nitrogenase MoFe cofactor biosynthesis protein	C. raciborskii CS-505	C. raciborskii CR12	99	Nitrogenase molybdenum-cofactor biosynthesis protein NifE	KRH97492.1
	460		C. raciborskii CS-508	C. raciborskii CS-505	100	Nitrogenase MoFe cofactor biosynthesis protein NifE	EFA68735.1
	460		C. raciborskii CR12	C. raciborskii CS-505	99	Nitrogenase MoFe cofactor biosynthesis protein NifE	EFA68735.1
	460		C. raciborskii CENA302	C. raciborskii CR12	99	Nitrogenase molybdenum-cofactor biosynthesis protein NifE	KRH97492.1
	460		C. raciborskii ITEP-A1	C. raciborskii CS-505	99	Nitrogenase MoFe cofactor biosynthesis protein NifE	EFA68735.1
	460		C. raciborskii MVCC14	C. raciborskii CS-505	99	Nitrogenase MoFe cofactor biosynthesis protein NifE	EFA68735.1
NifH	295	Nitrogenase iron protein NifH	C. raciborskii CS-505	C. raciborskii CR12	99	Nitrogenase reductase	KRH97495.1
	295		C. raciborskii CS-508	C. raciborskii CS-505	100	Nitrogenase iron protein	EFA68738.1
	295		C. raciborskii CR12	C. raciborskii CS-505	99	Nitrogenase iron protein	EFA68738.1
	295		C. raciborskii CENA302	C. raciborskii CR12	99	Nitrogenase reductase	KRH97495.1
	295		C. raciborskii ITEP-A1	C. raciborskii CR12	99	Nitrogenase reductase	KRH97495.1
	295		C. raciborskii MVCC14	C. raciborskii CR12	99	Nitrogenase reductase	KRH97495.1
NifB	477	Nitrogenase cofactor biosynthesis protein	C. raciborskii CS-505	C. raciborskii CR12	100	Nitrogen fixation protein NifB	KRH97499.1
	477		C. raciborskii CS-508	C. raciborskii CS-505	100	Nitrogenase cofactor biosynthesis protein NifB	EFA68742.1
	477		C. raciborskii CR12	C. raciborskii CS-505	100	Nitrogenase cofactor biosynthesis protein NifB	EFA68742.1
	478		C. raciborskii CENA302	C. raciborskii MVCC14	100	Nitrogenase cofactor biosynthesis protein NifB	OHY36372.1
	478		C. raciborskii ITEP-A1	C. raciborskii CS-505	99	Nitrogenase cofactor biosynthesis protein NifB	EFA68742.1
	478		C. raciborskii MVCC14	C. raciborskii CS-505	99	Nitrogenase cofactor biosynthesis protein NifB	EFA68742.1
NifW	105	Nitrogen fixation protein	C. raciborskii CS-505	C. raciborskii CR12	100	Nitrogenase stabilizing/protective protein	KRH97487.1
	105		C. raciborskii CS-508	C. raciborskii CS-505	100	Nitrogen fixation protein NifW	EFA68730.1
	105		C. raciborskii CR12	C. raciborskii CS-505	100	Nitrogen fixation protein NifW	EFA68730.1
	105		C. raciborskii CENA302	C. raciborskii CS-505	96	Nitrogen fixation protein NifW	EFA68730.1
	105		C. raciborskii ITEP-A1	C. raciborskii CS-505	96	Nitrogen fixation protein NifW	EFA68730.1
	105		C. raciborskii MVCC14	C. raciborskii CS-505	96	Nitrogen fixation protein NifW	EFA68730.1
NifX	139	Nitrogen fixation protein	C. raciborskii CS-505	C. raciborskii CR12	100	Nitrogen fixation protein NifX	KRH97490.1
	139		C. raciborskii CS-508	C. raciborskii CS-505	100	Dinitrogenase iron-molybdenum cofactor biosynthesis	EFA68733.1
	139		C. raciborskii CR12	C. raciborskii CS-505	100	Dinitrogenase iron-molybdenum cofactor biosynthesis	EFA68733.1
	139		C. raciborskii CENA302	C. raciborskii CS-505	97	Dinitrogenase iron-molybdenum cofactor biosynthesis	EFA68733.1
	139		C. raciborskii ITEP-A1	C. raciborskii CS-505	97	Dinitrogenase iron-molybdenum cofactor biosynthesis	EFA68733.1
	139		C. raciborskii MVCC14	C. raciborskii CS-505	97	Dinitrogenase iron-molybdenum cofactor biosynthesis	EFA68733.1
NifN	443	Nitrogenase molybdenum-ion cofactor biosynthesis protein NifN	C. raciborskii CS-505	C. raciborskii CR12	100	Nitrogenase molybdenum-cofactor biosynthesis protein NifN	KRH97491.1
	443		C. raciborskii CS-508	C. raciborskii CR12	100	Nitrogenase molybdenum-cofactor biosynthesis protein NifN	KRH97491.1
	443		C. raciborskii CR12	C. raciborskii CR12	100	Nitrogenase molybdenum-cofactor biosynthesis protein NifN	KRH97491.1
	443		C. raciborskii CENA302	C. raciborskii CR12	100	Nitrogenase iron-molybdenum cofactor biosynthesis protein NifN	KRH97491.1
	443		C. raciborskii ITEP-A1	C. raciborskii CR12	100	Nitrogenase iron-molybdenum cofactor biosynthesis protein NifN	KRH97491.1
	443		C. raciborskii MVCC14	C. raciborskii CR12	99	Nitrogenase iron-molybdenum cofactor biosynthesis protein NifN	KRH97491.1
NifK	511	Nitrogenase molybdenum-ion protein beta chain	C. raciborskii CS-505	C. raciborskii CR12	100	Nitrogenase molybdenum-iron protein subunit beta	KRH97493.1
	511		C. raciborskii CS-508	C. raciborskii CS-505	100	Nitrogenase molybdenum-iron protein beta chain	EFA68736.1
	511		C. raciborskii CR12	C. raciborskii CS-505	100	Nitrogenase molybdenum-iron protein beta chain	EFA68736.1
	511		C. raciborskii CENA302	C. raciborskii CS-505	99	Nitrogenase molybdenum-iron protein beta chain	EFA68736.1
	511		C. raciborskii ITEP-A1	C. raciborskii CS-505	99	Nitrogenase molybdenum-iron protein beta chain	EFA68736.1
	511		C. raciborskii MVCC14	C. raciborskii CS-505	99	Nitrogenase molybdenum-iron protein beta chain	EFA68736.1
NifU	308	Fe-S cluster assembly protein NifU	C. raciborskii CS-505	C. raciborskii CR12	99	Fe-S cluster assembly protein NifU	KRH97496.1
	308		C. raciborskii CS-508	C. raciborskii CS-505	100	Fe-S cluster assembly protein NifU	EFA68739.1
	308		C. raciborskii CR12	C. raciborskii CS-505	99	Fe-S cluster assembly protein NifU	EFA68739.1
	308		C. raciborskii CENA302	C. raciborskii CS-505	97	Fe-S cluster assembly protein NifU	EFA68739.1
	308		C. raciborskii ITEP-A1	C. raciborskii CS-505	97	Fe-S cluster assembly protein NifU	EFA68739.1
	308		C. raciborskii MVCC14	C. raciborskii CS-505	97	Fe-S cluster assembly protein NifU	EFA68739.1
NifS	401	Nitrogenase metalloclusters biosynthesis protein NifS	C. raciborskii CS-505	C. raciborskii CR12	100	Cysteine desulfurase NifS	KRH97497.1
	401		C. raciborskii CS-508	C. raciborskii CR12	100	Cysteine desulfurase NifS	KRH97497.1
	401		C. raciborskii CR12	C. raciborskii CS-505	100	Aromatic amino acid beta-eliminating lyase/threonine aldolase	EFA68740.1
	401		C. raciborskii CENA302	C. raciborskii CS-505	99	Aromatic amino acid beta-eliminating lyase/threonine aldolase	EFA68740.1
	401		C. raciborskii ITEP-A1	C. raciborskii CS-505	99	Aromatic amino acid beta-eliminating lyase/threonine aldolase	EFA68740.1
	401		C. raciborskii MVCC14	C. raciborskii CS-505	99	Aromatic amino acid beta-eliminating lyase/threonine aldolase	EFA68740.1
Supplementary Table S4. Summary of NRPS, PKS, NRPS/PKS, terpene synthase and phytoene synthase genes analyzed in this study.
Strain	NRPS	PKS	Hybrid NRPS/PKS	Terpene synthase	Phytoene synthase	Total
CS-505	4	12	1	1	2	20
CS-508	4	8	0	1	2	15
CR12	4	12	1	1	2	20
D9	1	4	0	1	2	8
CENA303	6	3	0	1	2	12
CENA302	4	10	0	1	2	17
ITEP-A1	3	9	0	1	2	15
MVCC14	0	9	0	1	2	12
Supplementary Table S5. Proposed function of proteins encoded by hassallidin gene cluster identified in the genomes of the C. raciborskii strains CENA303, CS-505, CS-508 and CR12.
Protein	Amino acids	Proposed function	Strain	Sequence similarity
				Organism	Identity (%)	Function	Acession number
HasA	555	ABC-transporter	C. raciborskii CS-505	C. raciborskii CR12	99	ABC transporter ATP-binding protein	KRH96585.1
	555		C. raciborskii CS-508	C. raciborskii CS-505	99	ABC transporter-like protein	EFA70507.1
	555		C. raciborskii CR12	C. raciborskii CS-505	99	ABC transporter-like protein	EFA70507.1
	555		C. raciborskii CENA303	C. raciborskii CR12	88	ABC transporter ATP-binding protein	KRH96585.1
HasB	670	Alpha amylase	C. raciborskii CS-505	C. raciborskii CR12	97	Alpha amylase	KRH96572.1
	670		C. raciborskii CS-508	C. raciborskii CS-505	99	Alpha-amylase	EFA70488.1
	670		C. raciborskii CR12	C. raciborskii CS-505	97	Alpha amylase	EFA70488.1
	571		R. brookii D9	C. raciborskii CR12	79	Alpha amylase	KRH96572.1
	670		C. raciborskii CENA303	R. brookii D9	99	Alpha amylase	EFA73364.1
	329		C. raciborskii CENA302	C. raciborskii CR12	79	Alpha-amylase	KRH96572.1
HasC	342	Methyltransferase	C. raciborskii CS-505	C. raciborskii CR12	95	Methyltransferase domain-containing protein	KRH96618.1
	342		C. raciborskii CS-508	C. raciborskii CS-505	98	Hypothetical protein	EFA70501.1
	361		C. raciborskii CR12	C. raciborskii CS-505	95	Hypothetical protein	EFA70501.1
	342		R. brookii D9	C. raciborskii CS-505	83	Methyltransferase domain-containing protein	OBU78171.1
	357		C. raciborskii CENA303	C. raciborskii CR12	95	Methyltransferase domain-containing protein	KRH96618.1
	344		C. raciborskii CENA302	R. brookii D9	93	Hypothetical protein	EFA73367.1
HasD	265	Glycosyl transferase family	C. raciborskii CS-505	C. raciborskii CR12	99	Glycosyl transferase family 2	KRH96581.1
	265		C. raciborskii CS-508	C. raciborskii CS-505	99	Glycosyl transferase family 2	EFA70500.1
	275		C. raciborskii CR12	C. raciborskii CS-505	99	Glycosyl transferase family 2	EFA70500.1
	267		C. raciborskii ITEP-A1	Anabaena sp. 90	83	Glycosyl transferase family 2	AFW95739.1
HasE	154	GtrA family protein	C. raciborskii CS-505	C. raciborskii CR12	100	Hypothetical protein	KRH96580.1
	151		C. raciborskii CS-508	C. raciborskii CR12	99	Hypothetical protein	KRH96580.1
	151		C. raciborskii CR12	C. raciborskii CS-505	100	Hypothetical protein	OBU77708.1
	184		C. raciborskii CENA303	Scytonema hofmanni UTEX B 1581	70	Hypothetical protein	WP_051502819.1
	184		C. raciborskii ITEP-A1	Anabaena sp. 90	68	GtrA-like protein	AFW95740.1
HasF	547	Putative membrane protein	C. raciborskii CS-505	C. raciborskii CR12	99	Dolichyl-phosphate-mannose-protein mannosyltransferase	KRH96579.1
	547		C. raciborskii CS-508	C. raciborskii CS-505	99	Dolichyl-phosphate-mannose-protein mannosyltransferase	OBU77709.1
	547		C. raciborskii CR12	C. raciborskii CS-505	99	Conserved hypothetical protein	EFA70498.1
	545		C. raciborskii CENA303	Anabaena sp. 90	68	Putative membrane protein	AFW95741.1
	62		C. raciborskii CENA302	Anabaena sp. Syke748	75	Putative membrane protein	AHZ20765.1
HasG	312	AMP-dependent synthetase/ligase	C. raciborskii CENA303	Anabaena sp. 90	87	AMP-dependent synthase/ligase	AFW95742.1
HasK	452	Major facilitator transporter	C. raciborskii CS-505	C. raciborskii CR12	98	MFS transporter	KRH96587.1
	456		C. raciborskii CS-508	C. raciborskii CS-505	99	Hypothetical protein	EFA70509.1
	452		C. raciborskii CR12	C. raciborskii CS-505	98	MFS transporter	OBU77700.1
	449		R. brookii D9	C. raciborskii CS-505	66	MFS transporter	OBU77700.1
	449		C. raciborskii CENA303	C. raciborskii CS-505	66	MFS transporter	OBU77700.1
	449		C. raciborskii ITEP-A1	R. brookii D9	96	Major facilitator superfamily MFS_1	EFA73366.1
HasL	254	3-oxoacyl-acyl-carrier-protein reductase	C. raciborskii CS-505	C. raciborskii CR12	99	3-oxoacyl-ACP reductase	KRH96575.1
	254		C. raciborskii CS-508	C. raciborskii CS-505	100	3-oxoacyl-ACP reductase	EFA70493.1
	254		C. raciborskii CR12	C. raciborskii CS-505	99	3-oxoacyl-ACP reductase	EFA70493.1
	254		C. raciborskii CENA303	C. raciborskii CS-505	87	3-oxoacyl-ACP reductase	EFA70493.1
HasM	192	Aspartyl/asparaginyl beta-hydroxylase	C. raciborskii CS-505	C. raciborskii CR12	99	Hydroxylase	KRH96574.1
	192		C. raciborskii CS-508	C. raciborskii CS-505	99	Aspartyl/asparaginyl beta-hydroxylase	EFA70492.1
	192		C. raciborskii CR12	C. raciborskii CS-505	99	Hydroxylase	OBU77714.1
	204		C. raciborskii CENA303	Anabaena sp. 90	73	Aspartyl/asparaginyl beta-hydroxylase	AFW95748.1
HasN	3051	NRPS	C. raciborskii CS-505	C. raciborskii CR12	98	Non-ribosomal peptide synthetase	KRH96616.1
	2824		C. raciborskii CS-508	C. raciborskii CR12	96	Non-ribosomal peptide synthetase	KRH96616.1
	3049		C. raciborskii CR12	C. raciborskii CS-505	98	Non-ribosomal peptide synthetase	OBU77715.1
	3050		C. raciborskii CENA303	C. raciborskii CS-505	71	Non-ribosomal peptide synthetase	OBU77715.1
HasO	3659	NRPS	C. raciborskii CS-505	C. raciborskii CR12	97	Non-ribosomal peptide synthase	KRH96573.1
	3659		C. raciborskii CS-508	C. raciborskii CS-505	99	Non-ribosomal peptide synthase	EFA70489.1
	3661		C. raciborskii CR12	C. raciborskii CS-505	100	Non-ribosomal peptide synthase	EFA70489.1
	3670		C. raciborskii CENA303	C. raciborskii CR12	72	Non-ribosomal peptide synthase	KRH96573.1
HasP	354	NAD-dependent epimerase	C. raciborskii CS-505	C. raciborskii CR12	99	NAD-dependent epimerase	KRH96583.1
	354		C. raciborskii CR12	C. raciborskii CS-505	99	NAD-dependent epimerase/dehydratase	EFA70505.1
	352		C. raciborskii CENA303	Anabaena sp. 90	84	NAD dependent epimerase/dehydratase	AFW95751.1
HasQ	402	Glycosyltransferase	C. raciborskii CS-505	C. raciborskii CR12	99	MGT family glycosyltransferase	KRH96584.1
	402		C. raciborskii CR12	C. raciborskii CS-505	99	Hypothetical protein	EFA70506.1
	73		C. raciborskii CENA303	C. raciborskii CS-505	90	MGT family glycosyltransferase	OBU77703.1
HasR	206	Putative acyltransferase	C. raciborskii CENA303	Anabaena sp. 90	68	Hypothetical protein	WP_015080900.1
HasT	245	Glycosyl transferase	C. raciborskii CS-505	C. raciborskii CR12	99	Glycosyl transferase	KRH96578.1
	245		C. raciborskii CS-508	C. raciborskii CS-505	100	Glycosyl transferase	EFA70497.1
	245		C. raciborskii CR12	C. raciborskii CS-505	99	Putative glycosyltransferase	EFA70497.1
	258		C. raciborskii CENA303	C. raciborskii CR12	79	Glycosyl transferase	KRH96578.1
HasU	72	Putative MbtH-like protein	C. raciborskii CS-505	Cylindrospermopsis CR12	100	Antibiotic synthesis protein MbtH	KRH96576.1
	72		C. raciborskii CS-508	C. raciborskii CS-505	98	Putative MbtH-like protein	EFA70494.1
	72		C. raciborskii CR12	C. raciborskii CS-505	100	Putative MbtH-like protein	EFA70494.1
	73		C. raciborskii CENA303	Anabaena sp. 90	87	MbtH-like protein	AFW95756.1
HasV	2153	NRPS	C. raciborskii CS-505	C. raciborskii CR12	97	Non-ribosomal peptide synthase	KRH96577.1
	2127		C. raciborskii CS-508	C. raciborskii CR12	99	Non-ribosomal peptide synthase	KRH96577.1
	2153		C. raciborskii CR12	C. raciborskii CS-505	97	Non-ribosomal peptide synthase	EFA70495.1
	2147		C. raciborskii CENA303	Anabaena sp. 90	73	Non-ribosomal peptide synthase	AFW95757.1
HasX	310	Glycosyltransferase	C. raciborskii CR12	Anabaena sp. 90	73	Glycosyl transferase family 2	AFW95759.1
	267		C. raciborskii CENA303	Anabaena sp. 90	83	Family 2 glycosyl transferase	AFW95739.1
	82		C. raciborskii CENA302	Scytonema hofmanni UTEX B 1581	74	Hypothetical protein	WP_051502821.1
HasY	2874	NRPS	C. raciborskii CS-505	C. raciborskii CR12	90	Non-ribosomal peptide synthase	KRH96617.1
	2870		C. raciborskii CS-508	C. raciborskii CR12	96	Non-ribosomal peptide synthase	KRH96617.1
	2864		C. raciborskii CR12	C. raciborskii CS-505	90	Non-ribosomal peptide synthase	EFA70496.1
	2862		C. raciborskii CENA303	Anabaena sp. 90	74	Non-ribosomal peptide synthase	AFW95760.1
HasZ	431	Transporter	C. raciborskii CS-505	Cylindrospermopsis CR12	97	MFS transporter	KRH96586.1
	427		C. raciborskii CS-508	C. raciborskii CS-505	96	Major facilitator superfamily MFS_1	EFA70508.1
	431		C. raciborskii CR12	C. raciborskii CS-505	97	Major facilitator superfamily MFS_1	EFA70508.1
	429		C. raciborskii CENA303	C. raciborskii CS-505	68	MFS transporter	OBU77701.1
Supplementary Table S6. Proposed function of the proteins encoded by cylindrospermopsin biosynthetic gene cluster in the genomes of the C. raciborskii strains CS-505 and CR12.
Protein	Amino acids	Proposed function	Strain	Sequence similarity
				Organism	Identity (%)	Function	Acession number
CyrA	391	Amidinotransferase	C. raciborskii CS-505	C. raciborskii AWT205	100	Amidinotransferase	ABX60160.1
	391		C. raciborskii CR12	C. raciborskii AWT205	99	Amidinotransferase	ABX60160.1
CyrB	2917	NRPS/PKS	C. raciborskii CS-505	C. raciborskii AWT205	100	Mixed NRPS/PKS	ABX60161.1
	2917		C. raciborskii CR12	C. raciborskii AWT205	100	Mixed NRPS/PKS	ABX60161.1
CyrC	1667	PKS	C. raciborskii CS-505	C. raciborskii AWT205	99	Polyketide synthase	ABX60163.1
	1667		C. raciborskii CR12	C. raciborskii AWT205	99	Polyketide synthase	ABX60163.1
CyrD	1851	PKS	C. raciborskii CS-505	C. raciborskii AWT205	100	Polyketide synthase	ABX60152.1
	1876		C. raciborskii CR12	C. raciborskii AWT205	99	Polyketide synthase	ABX60152.1
CyrE	1888	PKS	C. raciborskii CS-505	C. raciborskii AWT205	99	Polyketide synthase	ABX60162.1
	1888		C. raciborskii CR12	C. raciborskii AWT205	99	Polyketide synthase	ABX60162.1
CyrF	1357	PKS	C. raciborskii CS-505	C. raciborskii AWT205	100	Polyketide synthase	ABX60153.1
	1357		C. raciborskii CR12	C. raciborskii AWT205	99	Polyketide synthase	ABX60153.1
CyrG	478	Uracil ring formation	C. raciborskii CS-505	C. raciborskii AWT205	100	Putative uracil ring formation	ABX60154.1
	478		C. raciborskii CR12	C. raciborskii AWT205	99	Putative uracil ring formation	ABX60154.1
CyrI	276	Hydroxylation of C-7	C. raciborskii CS-505	C. raciborskii CHAB3438	100	Putative 2-oxoglutarate-dependent iron oxygenase	AHN91588.1
	278		C. raciborskii CR12	C. raciborskii CHAB3438	99	Putative 2-oxoglutarate-dependent iron oxygenase	AHN91588.1
CyrK	465	Exporter	C. raciborskii CS-505	C. raciborskii AWT205	99	Multidrug exporter MatE	ABX60156.1
	465		C. raciborskii CR12	C. raciborskii CS-505	99	MATE family efflux transporter	OBU75962.1
CyrL	249	Transposase	C. raciborskii CS-505	C. raciborskii AWT205	100	Transposase	ABX60157.1
CyrH	476	Uracil ring formation	C. raciborskii CS-505	C. raciborskii AWT205	100	Amidohydrolase	ABX60158.1
	476		C. raciborskii CR12	C. raciborskii AWT205	99	Amidohydrolase	ABX60158.1
CyrJ	259	Sulfotransferase	C. raciborskii CS-505	C. raciborskii AWT205	100	Putative sulfotransferase	ABX60159.1
	259		C. raciborskii CR12	C. raciborskii AWT205	99	Putative sulfotransferase	ABX60159.1
CyrM	105	Transposase	C. raciborskii CS-505	C. raciborskii AWT205	97	Transposase protein	ABX60157.1
CyrN	219	Adenylyl-sulfate kinase	C. raciborskii CS-505	C. raciborskii AWT205	100	Adenylylsulfate kinase	ABX60164.1
CyrO	515	Regulator	C. raciborskii CS-505	C. raciborskii AWT205	99	Hypothetical protein	AHN91599.1
Supplementary Table S7. Proposed function of the proteins encoded by saxitoxin biosynthetic gene cluster in the genomes of the C. raciborskii strains CENA302, ITEP-A1, MVCC14 and the R. brookii D9.
Protein	Amino acids	Proposed function	Strain	Sequence similarity
				Organism	Identity (%)	Function	Acession number
SxtA	1245	PKS	R. brookii D9	C. raciborskii T3	99	Polyketide synthase-related protein	ABI75094.1
	1245		C. raciborskii CENA302	C. raciborskii T3	100	Polyketide synthase-related protein	ABI75094.1
	1245		C. raciborskii ITEP-A1	C. raciborskii T3	100	Polyketide synthase-related protein	ABI75094.1
	1245		C. raciborskii MVCC14	C. raciborskii T3	100	Polyketide synthase-related protein	ABI75094.1
SxtB	318	Cytidine deaminase	R. brookii D9	C. raciborskii T3	100	Cytidine deaminase	ABI75093.1
	318		C. raciborskii CENA302	R. brookii D9	100	SxtB	EFA72782.1
	318		C. raciborskii ITEP-A1	C. raciborskii T3	100	Cytidine deaminase	ABI75093.1
	318		C. raciborskii MVCC14	C. raciborskii T3	100	Cytidine deaminase	ABI75093.1
SxtC	117	Regulatory	R. brookii D9	C. raciborskii T3	100	SxtC	ABI75092.1
	94		C. raciborskii CENA302	C. raciborskii T3	100	SxtC	ABI75092.1
	94		C. raciborskii ITEP-A1	C. raciborskii T3	100	sxtC	ABI75092.1
	117		C. raciborskii MVCC14	C. raciborskii T3	100	sxtC	ABI75092.1
SxtD	252	Sterole desaturase-like protein	R. brookii D9	C. raciborskii T3	99	Sterole desaturase	ABI75089.1
	252		C. raciborskii CENA302	R. brookii D9	100	SxtD	EFA72785.1
	252		C. raciborskii ITEP-A1	R. brookii D9	100	SxtD	EFA72785.1
	252		C. raciborskii MVCC14	R. brookii D9	100	SxtD	EFA72785.1
SxtE	128	Unknown protein	R. brookii D9	C. raciborskii T3	99	SxtE	ABI75095.1
	45		C. raciborskii CENA302	C. raciborskii T3	100	SxtE	ABI75095.1
	45		C. raciborskii ITEP-A1	C. raciborskii T3	100	SxtE	ABI75095.1
	128		C. raciborskii MVCC14	C. raciborskii T3	100	SxtE	ABI75095.1
SxtF	471	MATE	R. brookii D9	C. raciborskii T3	99	Sodium-driven multidrug and toxic compound extrusion protein	ABI75096.1
	471		C. raciborskii CENA302	C. raciborskii T3	100	Sodium-driven multidrug and toxic compound extrusion protein	ABI75096.1
	471		C. raciborskii ITEP-A1	C. raciborskii T3	100	Sodium-driven multidrug and toxic compound extrusion protein	ABI75096.1
	471		C. raciborskii MVCC14	C. raciborskii T3	100	Sodium-driven multidrug and toxic compound extrusion protein	ABI75096.1
SxtG	377	Amidinotransferase	R. brookii D9	C. raciborskii T3	100	Amidinotransferase	ABI75097.1
	377		C. raciborskii CENA302	C. raciborskii T3	100	Amidinotransferase	ABI75097.1
	377		C. raciborskii ITEP-A1	C. raciborskii T3	100	Amidinotransferase	ABI75097.1
	377		C. raciborskii MVCC14	C. raciborskii T3	100	Amidinotransferase	ABI75097.1
SxtH	334	Phenylpropionate dioxygenase	R. brookii D9	C. raciborskii T3	100	Phenylpropionate dioxygenase	ABI75098.1
	334		C. raciborskii CENA302	C. raciborskii T3	100	Phenylpropionate dioxygenase	ABI75098.1
	334		C. raciborskii ITEP-A1	C. raciborskii T3	100	Phenylpropionate dioxygenase	ABI75098.1
	334		C. raciborskii MVCC14	C. raciborskii T3	100	Phenylpropionate dioxygenase	ABI75098.1
SxtI	612	Carbamoyltransferase	R. brookii D9	C. raciborskii T3	100	NodU/CmcH-related carbamoyltransferase	ABI75099.1
	596		C. raciborskii CENA302	C. raciborskii T3	99	NodU/CmcH-related carbamoyltransferase	ABI75099.1
	612		C. raciborskii ITEP-A1	C. raciborskii T3	100	NodU/CmcH-related carbamoyltransferase	ABI75099.1
	612		C. raciborskii MVCC14	C. raciborskii T3	99	NodU/CmcH-related carbamoyltransferase	ABI75099.1
SxtJ	147	Regulatory	R. brookii D9	C. raciborskii T3	100	SxtJ	ABI75100.1
	134		C. raciborskii MVCC14	C. raciborskii T3	99	SxtJ	ABI75100.1
SxtK	54	Unknown protein	C. raciborskii CENA302	C. raciborskii T3	100	SxtK	ABI75101.1
	54		C. raciborskii ITEP-A1	C. raciborskii T3	100	SxtK	ABI75101.1
SxtL	435	GDSL-lipase	R. brookii D9	C. raciborskii T3	100	GDSL-lipase	ABI75102.1
	407		C. raciborskii CENA302	C. raciborskii T3	99	GDSL-lipase	ABI75102.1
	420		C. raciborskii ITEP-A1	C. raciborskii T3	99	GDSL-lipase	ABI75102.1
	419		C. raciborskii MVCC14	C. raciborskii T3	99	GDSL-lipase	ABI75102.1
SxtM	475	MATE	R. brookii D9	C. raciborskii MVCC14	99	SxtM, partial	AFQ99040.1
	429		C. raciborskii CENA302	C. raciborskii MVCC14	99	SxtM, partial	AFQ99040.1
	482		C. raciborskii ITEP-A1	C. raciborskii T3	99	Sodium-driven multidrug and toxic compound extrusion protein	ABI75103.1
	475		C. raciborskii MVCC14	R. brookii D9	99	SxtSUL	EFA72771.1
SxtN	302	Sulfotransferase	R. brookii D9	Microseira wollei	89	SxtSUL	ACG63834.1
	302		C. raciborskii CENA302	R. brookii D9	100	SxtSUL	EFA72773.1
	302		C. raciborskii MVCC14	R. brookii D9	100	SxtSUL	EFA72773.1
SxtO	200	Adenylylsulfate kinase	R. brookii D9	C. raciborskii T3	100	Adenylylsulfate kinase	ABI75115.1
	159		C. raciborskii CENA302	R. brookii D9	100	Adenylylsulfate kinase	EFA72764.1
	200		C. raciborskii MVCC14	R. brookii D9	100	Adenylylsulfate kinase	EFA72764.1
SxtP	408	RTX toxin	R. brookii D9	C. raciborskii T3	99	Putative saxitoxin-binding protein	ABI75114.1
	408		C. raciborskii CENA302	C. raciborskii T3	100	Putative saxitoxin-binding protein	ABI75114.1
	408		C. raciborskii MVCC14	C. raciborskii T3	100	Putative saxitoxin-binding protein	ABI75114.1
SxtQ	258	Unknown protein	R. brookii D9	C. raciborskii T3	99	SxtQ	ABI75113.1
	239		C. raciborskii CENA302	R. brookii D9	100	SxtQ	EFA72766.1
	239		C. raciborskii MVCC14	R. brookii D9	100	SxtQ	EFA72766.1
SxtR	258	Acyl transferase	R. brookii D9	C. raciborskii T3	100	Acyl-CoA N-acyltransferase	ABI75112.1
	258		C. raciborskii CENA302	C. raciborskii T3	100	Acyl-CoA N-acyltransferase	ABI75112.1
	258		C. raciborskii MVCC14	C. raciborskii T3	100	Acyl-CoA N-acyltransferase	ABI75112.1
SxtS	241	Phytanoyl-CoA dioxygenase	R. brookii D9	C. raciborskii T3	99	Phytanoyl-CoA dioxygenase	ABI75110.1
	241		C. raciborskii CENA302	R. brookii D9	100	SxtS	EFA72768.1
	241		C. raciborskii MVCC14	R. brookii D9	100	SxtS	EFA72768.1
SxtT	334	Phenylpropionate dioxygenase	R. brookii D9	C. raciborskii T3	99	Phenylpropionate dioxygenase	ABI75109.1
	334		C. raciborskii CENA302	R. brookii D9	100	SxtT	EFA72769.1
	334		C. raciborskii MVCC14	R. brookii D9	100	SxtT	EFA72769.1
SxtU	248	Alcohol dehydrogenase	R. brookii D9	C. raciborskii T3	100	Short-chain alcohol dehydrogenase	ABI75108.1
	248		C. raciborskii CENA302	R. brookii D9	100	SxtU	EFA72770.1
	248		C. raciborskii MVCC14	R. brookii D9	100	SxtU	EFA72770.1
SxtDIOX	334	(2Fe-2S)-binding protein	R. brookii D9	Microseira wollei	86	SxtDIOX	ACG63835.1
	334		C. raciborskii CENA302	R. brookii D9	99	SxtDIOX	EFA72772.1
	334		C. raciborskii MVCC14	R. brookii D9	99	SxtDIOX	EFA72772.1
